# Supplementary material for: Crotonylated BEX2 interacts with NDP52 and enhances mitophagy to modulate chemotherapeutic agent-induced apoptosis in non-small-cell lung cancer cells
Source: Cell Death Dis. 2023 Sep 30;14(9):645. doi: 10.1038/s41419-023-06164-6 (PMC10542755; doi:10.1038/s41419-023-06164-6)
Supplement: Supplementary file 2 — supplementary Table 1 [file 41419_2023_6164_MOESM2_ESM.xlsx]

## Sheet: Sheet1
Supplemental Table 1. Correlation between expression of BEX2
and clinicopathological parameters in lung adenocarcinoma
BEX2 expression
	Total	High (IRS>4)	Low (IRS≤4)
	cases	N (%)	N (%)	P valus
Pathology				<0.0001*
Tumor	80	53 (66.25%)	27 (33.75%)
Normal	79	12 (15.19%)	67 (84.81%)
Age				0.0416*
≤50	14	6 (42.86%)	8 (57.14%)
>50	66	47 (71.21%)	19 (28.79%)
Gender				0.9387
Male	41	27 (65.85%)	14 (34.15%)
Female	39	26 (66.67%)	13 (33.33%)
T status				0.0431*
1	23	20 (86.96%)	3 (13.04%)
2	38	20 (52.63%)	18 (47.37%)
3	14	10 (71.43%)	4 (28.57%)
4	4	2 (50%)	2(50%)
N status				0.2603
0	39	26 (66.67%)	13 (33.33%)
1	16	8 (50%)	8 (50%)
2	24	18 (75%)	6 (25%)
M status				0.3443
0	64	44 (68.75%)	20 (31.25%)
1	16	9 (56.25%)	7(43.75%)
Grade				0.1932
I	8	3 (37.5%)	5 (62.5%)
II	33	23 (69.7%)	10 (30.3%)
III	39	27 (69.23%)	12 (30.77%)
Stage				0.5775
I	20	12 (60%)	8 (40%)
II	20	15 (75%)	5 (25%)
III	24	17 (70.83%)	7 (29.17%)
IV	16	9 (56.25%)	7 (43.75%)
